# Supplementary material for: Identification of MLH2/hPMS1 dominant mutations that prevent DNA mismatch repair function
Source: Commun Biol. 2020 Dec 10;3:751. doi: 10.1038/s42003-020-01481-4 (PMC7730388; doi:10.1038/s42003-020-01481-4)
Supplement: Supplementary file 3 — Supplementary Data 1 [file 42003_2020_1481_MOESM3_ESM.xlsx]

## Sheet: Mutation rates
	Mutation rates.Figure1.D						Mutation rates.Figure2.C							Mutation rates.Figure4.B					Mutation rates.Figure4.C						Mutation rates.FigureS3.D
	WT	S16P	S18P	P332L	S16P-D219G		WT	S16P	S16P-D45N	S16P-E99K	S16P-D178N	S16P-D219G		S16P	S16P, exo1D	S16P, pol30-K217E	S16P, pms1-A99V		S16P-D219G	S16P-D219G+K294E	S16P-D219G+E29A	S16P-D219G, Pol30-OE	S16P-D219G, Pms1-OE		WT	mlh2-S16P	pms1-S17P	mlh1-A18P
	6.54613e-09	1.06573e-07	8.58775e-08	7.27946e-08	5.6506e-06		6.54613e-09	1.06573e-07	2.78778e-06	7.85704e-06	7.55071e-06	5.6506e-06		1.06573e-07	1.62182e-06	3.08391e-05	8.78333e-06		5.6506e-06	2.79359e-08	2.09456e-07	1.57882e-06	1.13128e-07		6.54613e-09	1.06573e-07	1.05132e-05	6.31249e-05
	7.67445e-09	3.80037e-07	1.10737e-07	7.53996e-08	7.27431e-06		7.67445e-09	3.80037e-07	3.05831e-06	8.28355e-06	7.75944e-06	7.27431e-06		3.80037e-07	3.15962e-06	3.09288e-05	9.59568e-06		7.27431e-06	3.01372e-08	3.82545e-07	1.58914e-06	1.21168e-07		7.67445e-09	3.80037e-07	1.34237e-05	9.62967e-05
	8.12049e-09	4.00965e-07	1.20372e-07	7.77949e-08	8.39467e-06		8.12049e-09	4.00965e-07	3.31829e-06	1.01591e-05	8.01802e-06	8.39467e-06		4.00965e-07	4.39707e-06	3.54036e-05	9.85114e-06		8.39467e-06	4.09101e-08	4.09234e-07	1.62778e-06	1.42942e-07		8.12049e-09	4.00965e-07	1.47811e-05	9.82501e-05
	1.08886e-08	4.45092e-07	1.22807e-07	8.5966e-08	8.62024e-06		1.08886e-08	4.45092e-07	3.42342e-06	1.05054e-05	8.21675e-06	8.62024e-06		4.45092e-07	5.32711e-06	3.69488e-05	1.05047e-05		8.62024e-06	4.25733e-08	4.37038e-07	1.66747e-06	1.62349e-07		1.08886e-08	4.45092e-07	1.51938e-05	0.000102745
	1.18817e-08	4.91754e-07	1.23365e-07	9.04428e-08	1.02151e-05		1.18817e-08	4.91754e-07	3.53134e-06	1.16365e-05	8.33597e-06	1.02151e-05		4.91754e-07	5.72114e-06	3.72789e-05	1.05382e-05		1.02151e-05	4.8982e-08	4.89965e-07	1.70862e-06	1.72063e-07		1.18817e-08	4.91754e-07	1.74641e-05	0.000106304
	1.25265e-08	5.44167e-07	1.37712e-07	9.31029e-08	1.04851e-05		1.25265e-08	5.44167e-07	4.64063e-06	1.29132e-05	9.79072e-06	1.04851e-05		5.44167e-07	7.29761e-06	3.83497e-05	1.24331e-05		1.04851e-05	4.97969e-08	6.2419e-07	1.77351e-06	1.79716e-07		1.25265e-08	5.44167e-07	1.79469e-05	0.000120513
	1.42504e-08	5.52716e-07	1.41286e-07	1.12077e-07	1.06119e-05		1.42504e-08	5.52716e-07	5.24623e-06	1.3323e-05	1.14088e-05	1.06119e-05		5.52716e-07	8.28355e-06	3.84102e-05	1.26487e-05		1.06119e-05	5.02576e-08	6.97429e-07	2.07579e-06	1.85213e-07		1.42504e-08	5.52716e-07	1.9096e-05	0.000126364
	1.50034e-08	5.93295e-07	1.49502e-07	1.22284e-07	1.09557e-05		1.50034e-08	5.93295e-07	5.8932e-06	1.63008e-05	1.28066e-05	1.09557e-05		5.93295e-07	8.82995e-06	3.90414e-05	1.47176e-05		1.09557e-05	5.11338e-08	8.31282e-07	2.17658e-06	2.42659e-07		1.50034e-08	5.93295e-07	1.94901e-05	0.000134623
	1.6574e-08	6.38853e-07	1.56466e-07	1.22618e-07	1.43618e-05		1.6574e-08	6.38853e-07	6.548e-06	1.76079e-05	1.39297e-05	1.43618e-05		6.38853e-07	9.17907e-06	3.98672e-05	1.60151e-05		1.43618e-05	5.23961e-08	8.56386e-07	2.1766e-06	2.44052e-07		1.6574e-08	6.38853e-07	2.2568e-05	0.000135729
	1.68525e-08	6.9136e-07	1.62716e-07	1.29288e-07	1.52651e-05		1.68525e-08	6.9136e-07	6.63947e-06	1.80021e-05	1.45931e-05	1.52651e-05		6.9136e-07	9.46417e-06	4.2887e-05	1.6601e-05		1.52651e-05	5.42014e-08	1.16822e-06	2.32727e-06	2.60821e-07		1.68525e-08	6.9136e-07	2.36128e-05	0.000138861
	1.97268e-08	8.25745e-07	1.97031e-07	1.32251e-07	1.84788e-05		1.97268e-08	8.25745e-07	7.13933e-06	1.92409e-05	1.60419e-05	1.84788e-05		8.25745e-07	1.26189e-05	4.34545e-05	1.74643e-05		1.84788e-05	5.44305e-08	1.18003e-06	2.59697e-06	2.63003e-07		1.97268e-08	8.25745e-07	2.36239e-05	0.000154807
	2.21571e-08	8.55102e-07	2.3721e-07	1.42265e-07	2.15811e-05		2.21571e-08	8.55102e-07	9.21853e-06	2.06857e-05	2.01023e-05	2.15811e-05		8.55102e-07	1.29597e-05	4.6296e-05	2.14294e-05		2.15811e-05	5.46835e-08	1.18838e-06	2.62307e-06	3.35181e-07		2.21571e-08	8.55102e-07	2.45659e-05	0.000245456
	2.47358e-08	8.55602e-07	2.77742e-07	1.68226e-07	3.27395e-05		2.47358e-08	8.55602e-07	1.22063e-05	2.50917e-05	2.43446e-05	3.27395e-05		8.55602e-07	1.32336e-05	4.86303e-05	5.43185e-05		3.27395e-05	8.9359e-08	2.72247e-06	3.75205e-06	3.94393e-07		2.47358e-08	8.55602e-07	4.79895e-05	0.000275947
	5.06385e-08	8.73185e-07	2.16224e-06	3.90693e-07	4.05496e-05		5.06385e-08	8.73185e-07	4.22568e-05	5.72669e-05	2.87342e-05	4.05496e-05		8.73185e-07	1.62608e-05	5.23517e-05	0.000428959		4.05496e-05	2.37032e-07	2.5571e-05	5.71945e-06	4.82028e-07		5.06385e-08	8.73185e-07	0.000165057	0.000624211
		9.39939e-07						9.39939e-07						9.39939e-07												9.39939e-07
		9.40612e-07						9.40612e-07						9.40612e-07												9.40612e-07
		9.48232e-07						9.48232e-07						9.48232e-07												9.48232e-07
		9.87796e-07						9.87796e-07						9.87796e-07												9.87796e-07
		1.09525e-06						1.09525e-06						1.09525e-06												1.09525e-06
		1.13084e-06						1.13084e-06						1.13084e-06												1.13084e-06
		1.17638e-06						1.17638e-06						1.17638e-06												1.17638e-06
		1.35165e-06						1.35165e-06						1.35165e-06												1.35165e-06
		2.06001e-06						2.06001e-06						2.06001e-06												2.06001e-06
		2.69861e-06						2.69861e-06						2.69861e-06												2.69861e-06
		2.72563e-06						2.72563e-06						2.72563e-06												2.72563e-06
		4.02578e-06						4.02578e-06						4.02578e-06												4.02578e-06
		6.18234e-06						6.18234e-06						6.18234e-06												6.18234e-06
		2.23302e-05						2.23302e-05						2.23302e-05												2.23302e-05
Summary analysis	WT	S16P	S18P	P332L	S16P-D219G		WT	S16P	S16P-D45N	S16P-E99K	S16P-D178N	S16P-D219G		S16P	S16P, exo1D	S16P, pol30-K217E	S16P, pms1-A99V		S16P-D219G	S16P-D219G+K294E	S16P-D219G+E29A	S16P-D219G, Pol30-OE	S16P-D219G, Pms1-OE		WT	mlh2-S16P	pms1-S17P	mlh1-A18P
mean	1.69697e-08	2.03028e-06	2.98933e-07	1.29657e-07	1.53703e-05		1.69697e-08	2.03028e-06	8.27911e-06	1.77767e-05	1.36881e-05	1.53703e-05		2.03028e-06	8.45386e-06	4.00491e-05	4.599e-05		1.53703e-05	6.31307e-08	2.62626e-06	2.38522e-06	2.35623e-07		1.69697e-08	2.03028e-06	3.10947e-05	0.000173088
median	1.46269e-08	9.06562e-07	1.45394e-07	1.17181e-07	1.07838e-05		1.46269e-08	9.06562e-07	5.56972e-06	1.48119e-05	1.21077e-05	1.07838e-05		9.06562e-07	8.55675e-06	3.87258e-05	1.36831e-05		1.07838e-05	5.06957e-08	7.64355e-07	2.12619e-06	2.13936e-07		1.46269e-08	9.06562e-07	1.9293e-05	0.000130494
0.25	8.12049e-09	6.38853e-07	1.20372e-07	7.77949e-08	8.39467e-06		8.12049e-09	6.38853e-07	3.31829e-06	1.01591e-05	8.01802e-06	8.39467e-06		6.38853e-07	4.39707e-06	3.54036e-05	9.85114e-06		8.39467e-06	4.09101e-08	4.09234e-07	1.62778e-06	1.42942e-07		8.12049e-09	6.38853e-07	1.47811e-05	9.82501e-05
0.75	2.21571e-08	1.13084e-06	2.3721e-07	1.42265e-07	2.15811e-05		2.21571e-08	1.13084e-06	9.21853e-06	2.06857e-05	2.01023e-05	2.15811e-05		1.13084e-06	1.29597e-05	4.6296e-05	2.14294e-05		2.15811e-05	5.46835e-08	1.18838e-06	2.62307e-06	3.35181e-07		2.21571e-08	1.13084e-06	2.45659e-05	0.000245456
min	6.54613e-09	1.06573e-07	8.58775e-08	7.27946e-08	5.6506e-06		6.54613e-09	1.06573e-07	2.78778e-06	7.85704e-06	7.55071e-06	5.6506e-06		1.06573e-07	1.62182e-06	3.08391e-05	8.78333e-06		5.6506e-06	2.79359e-08	2.09456e-07	1.57882e-06	1.13128e-07		6.54613e-09	1.06573e-07	1.05132e-05	6.31249e-05
max	5.06385e-08	2.23302e-05	2.16224e-06	3.90693e-07	4.05496e-05		5.06385e-08	2.23302e-05	4.22568e-05	5.72669e-05	2.87342e-05	4.05496e-05		2.23302e-05	1.62608e-05	5.23517e-05	0.000428959		4.05496e-05	2.37032e-07	2.5571e-05	5.71945e-06	4.82028e-07		5.06385e-08	2.23302e-05	0.000165057	0.000624211
size (n=)	14	28	14	14	14		14	28	14	14	14	14		28	14	14	14		14	14	14	14	14		14	28	14	14

## Sheet: % nuclei containing foci
	Pms1 foci (%).Figure1.E					Mlh2 foci (%).Figure2.F
	WT	S16P	P332L	S16P-D219G		WT	S16P	S16P-D45N	S16P-E99K	S16P-D178N	S16P-D219G
	0	16.6667	5.88235	33.3333		0	10.6061	38.7387	30.0613	27.2059	29.8387
	2.85714	23.2143	7.89474	47.9167		2.77778	7.35294	18.3544	28.2209	47.1429	25
	0	29.0323	3.94737	40		5.88235	8.88889	18.0723	21.5054	48.1928	28.3019
	5.88235	25	5.97015	48.3871		8	9.30233	27.7108	38.9706	50.9804	24.2775
	4.54545	13.7931	6.84932	36.3636		5.88235	11.8421	26.9231	27.6119	53.4884	29.703
	0	18.6667	6.15385	36.7347		5.71429	15.1515	28.7129	34.5133	38.5246	26.1538
	5.97015	14.5833	7.40741	43.1818		7.5	8.75	21.6	27.1605	43.9024	30.5085
	3.0303	25.9259	11.8644	51.2821		7.40741	12.037	26.8421	25	43.3333	33.3333
	6.66667	30.7692	9.83607	54.0541		4.0404	17.0213	20.5882	33.5938	48.7013	34.2466
	10.7143	24.2424	5.40541	37.5		6.38298	16.3934	16.9014	30	41.5385	46.3768
	0	16.6667	4.5045	45.614		2.43902	25	12.0301	29.4118	39.1304	28.169
	7.44681	28.3019	9.18367	44.7368		0	20.2899	26.2411	28.4768	36.4865	36
	3.2	17.7778		43.3333		0	26.1905	16.2338			30.1887
	7.14286	18.3673		42.3913		1.20482	13.5593	16.3399			25
	8.54701	20		34.3284		7.05882	17.4419	16.5644			23.9437
	3.92157	25.8621		34		4.28571	22.0339	19.2053			22.9508
	3.22581	32.6087		40.5405		3.44828	17.9245	13.7615			18.6992
	0	22.973		21.5054		1.85185	25	23.0769			16.6667
	5.81395	25.8621		39.2405		0	17.4603
	3.44828	31.6456		28.2051		0	20.1681
	6.38298	31.6456		27.027		0	21.4286
	6.73077			27.1429		1.14943	17.0213
	6.97674			25.6757		0	24.359
	3.33333			31.8584		0	20.6522
	3.27869			32.9545		1.36986	18.2796
	2.12766			30.8824		0.689655	27.5229
	4.08163			34.0426		1.19048	25.3623
	4.10959			30.7692		5.83333	21.7391
	2.8169			29.5775		4.10959	22.9508
	8.33333			46.0784		2.02703	20
	5.08475			51.1111		2.08333	21.0938
	5.55556			52.381		2.38095
	4.05405			40.2299
	1.78571			42.623
	3.33333			30.7692
	1.26582			29.5775
	1.81818			46.0784
	1.28205			51.1111
Summary analysis	WT	S16P	P332L	S16P-D219G		WT	S16P	S16P-D45N	S16P-E99K	S16P-D178N	S16P-D219G
mean	4.07273	23.505	7.07494	38.4879		2.95968	18.1556	21.5498	29.5439	43.2189	28.2977
median	3.68492	24.2424	6.50158	38.3703		2.23214	18.2796	19.8968	28.9443	43.6179	28.2355
0.25	2.64459	18.517	5.9043	31.6144		0.804598	15.1515	16.8172	27.7642	39.7324	24.8194
0.75	5.9043	27.1139	7.7729	44.9561		5.35714	21.7391	26.3914	30.046	47.9303	30.2686
min	0	13.7931	3.94737	21.5054		0	7.35294	12.0301	21.5054	27.2059	16.6667
max	10.7143	32.6087	11.8644	54.0541		8	27.5229	38.7387	38.9706	53.4884	46.3768
size	38	21	12	38		32	31	18	12	12	18

## Sheet: Pms1 foci intensity
Pms1 (Foci intensity in arbritrary units).Figure3.C
	WT	S16P	S16P-D219G	P332L	D219G
mean	503.222	723.5	1194.12	682.4	645.333
median	352	634.5	1035	480	352
Std dev	481.248	511.334	764.365	528.572	934.798
Std error	92.6162	46.6782	78.8382	83.5746	381.63
95% Conf	190.379	92.4293	156.56	169.049	981.022
99% Conf	257.373	122.201	207.338	226.329	1538.8
size	28	121	95	41	7
total	13587	86820	112247	27296	3872
min	0	63	0	32	64
max	1763	3086	3479	2208	2528
min.Pos	9	63	59	32	64
Foci Intensity (over WT)	1	1.80256	2.94034	1.36364	1.2824

## Sheet: Pms1 foci duration
Duration (in minutes) of Pms1 foci in time lapse pictures
	Pms1 foci duration.Figure3.B
	WT	S16P-D219G
mean	3.06944	24.161
median	2	31
std dev	3.12341	10.5092
std error	0.368097	0.967453
0.25	1	19.25
0.75	3.25	31
min	1	1
max	15	31
size (n=)	72	118
fold increase (over WT)	1	7.87146
